# Supplementary material for: Bryophryne phuyuhampatu sp. n., a new species of Cusco Andes frog from the cloud forest of the eastern slopes of the Peruvian Andes (Amphibia, Anura, Craugastoridae)
Source: Zookeys. 2017 Jul 13;(685):65–81. doi: 10.3897/zookeys.685.12152 (PMC5646672; doi:10.3897/zookeys.685.12152)
Supplement: XML Treatment for Bryophryne phuyuhampatu [file zookeys.685.12152-treatment1.xml]

<!DOCTYPE tp:taxon-treatment
  PUBLIC "-//TaxonX//DTD Taxonomic Treatment Publishing DTD v0 20100105//EN" "tax-treatment-NSO.dtd">
<tp:taxon-treatment xmlns:tp="http://www.plazi.org/taxpub"><tp:treatment-meta><kwd-group><label>Taxon classification</label><kwd><named-content xmlns:xlink="http://www.w3.org/1999/xlink" content-type="kingdom">Animalia</named-content></kwd><kwd><named-content xmlns:xlink="http://www.w3.org/1999/xlink" content-type="order">Anura</named-content></kwd><kwd><named-content xmlns:xlink="http://www.w3.org/1999/xlink" content-type="family">Craugastoridae</named-content></kwd></kwd-group><mixed-citation publication-type="journal"><person-group><name><surname>Catenazzi</surname><given-names>Alessandro</given-names></name><name><surname>Ttito</surname><given-names>Alex</given-names></name><name><surname>Diaz</surname><given-names>M. Isabel</given-names></name><name><surname>Shepack</surname><given-names>Alexander</given-names></name></person-group><article-title>
          <italic><tp:taxon-name><tp:taxon-name-part taxon-name-part-type="genus" reg="Bryophryne">Bryophryne</tp:taxon-name-part> <tp:taxon-name-part taxon-name-part-type="species" reg="phuyuhampatu">phuyuhampatu</tp:taxon-name-part></tp:taxon-name></italic> sp. n., a new species of Cusco Andes frog from the cloud forest of the eastern slopes of the Peruvian Andes (<tp:taxon-name><tp:taxon-name-part taxon-name-part-type="class">Amphibia</tp:taxon-name-part></tp:taxon-name>, <tp:taxon-name><tp:taxon-name-part taxon-name-part-type="order">Anura</tp:taxon-name-part></tp:taxon-name>, <tp:taxon-name><tp:taxon-name-part taxon-name-part-type="family">Craugastoridae</tp:taxon-name-part></tp:taxon-name>)</article-title><source>Zookeys</source><day>13</day><month>7</month><year>2017</year><volume>2017</volume><issue>685</issue><fpage>65</fpage><lpage>81</lpage><pub-id pub-id-type="doi">10.3897/zookeys.685.12152</pub-id></mixed-citation></tp:treatment-meta><tp:nomenclature><tp:taxon-name>
            <tp:taxon-name-part taxon-name-part-type="genus" reg="Bryophryne">Bryophryne</tp:taxon-name-part>
            <tp:taxon-name-part taxon-name-part-type="species" reg="phuyuhampatu">phuyuhampatu</tp:taxon-name-part>
            <object-id xmlns:xlink="http://www.w3.org/1999/xlink" content-type="zoobank" xlink:type="simple">http://zoobank.org/BB13FD82-3470-4E31-A6EF-87606B0CC356</object-id>
          </tp:taxon-name><tp:taxon-status xmlns:xlink="http://www.w3.org/1999/xlink" xlink:type="simple">sp. n.</tp:taxon-status></tp:nomenclature><tp:treatment-sec sec-type="Holotype" id="SECID0ETPAG"><title>Holotype.</title><p>(Figs <xref ref-type="fig" rid="F1">1</xref>–<xref ref-type="fig" rid="F3">3</xref>, Table <xref ref-type="table" rid="T2">2</xref>). <named-content xmlns:xlink="http://www.w3.org/1999/xlink" content-type="dwc:institutional_code" xlink:type="simple">CORBIDI</named-content> 18226, an adult male (Figs <xref ref-type="fig" rid="F2">2</xref>, <xref ref-type="fig" rid="F3">3</xref>) from <named-content xmlns:xlink="http://www.w3.org/1999/xlink" content-type="dwc:verbatimCoordinates" xlink:type="simple"><named-content content-type="geo-json" specific-use="{&#34;type&#34;:&#34;Point&#34;,&#34;coordinates&#34;:[-71.113839,-13.370039]}" id="NCID0EVQAG" xlink:type="simple">13°22'12.14''S; 71°6'49.82''W</named-content></named-content> (WGS84), 2795–2850 m a.s.l., Quispillomayo valley, Área de Conservación Privada (ACP) Ukumari Llaqta, Distrito Paucartambo, Provincia Paucartambo, Departamento de Cusco, Peru, collected by A. Catenazzi, A. Shepack, M. I. Diaz and A. Ttito on 27 May 2016.</p><fig id="F1" position="float" orientation="portrait"><label>Figure 1.</label><caption><p>Map of Peru indicating the type localities of species of <italic><tp:taxon-name><tp:taxon-name-part taxon-name-part-type="genus" reg="Bryophryne">Bryophryne</tp:taxon-name-part></tp:taxon-name></italic>.</p></caption><graphic xmlns:xlink="http://www.w3.org/1999/xlink" xlink:href="zookeys-685-065-g001.jpg" position="float" orientation="portrait" xlink:type="simple" id="oo_144940.jpg"/></fig><fig id="F2" position="float" orientation="portrait"><label>Figure 2.</label><caption><p>Live (left column) and preserved (right column) specimen of the holotype of <italic><tp:taxon-name><tp:taxon-name-part taxon-name-part-type="genus" reg="Bryophryne">Bryophryne</tp:taxon-name-part> <tp:taxon-name-part taxon-name-part-type="species" reg="phuyuhampatu">phuyuhampatu</tp:taxon-name-part></tp:taxon-name></italic> sp. n., male <named-content xmlns:xlink="http://www.w3.org/1999/xlink" content-type="dwc:institutional_code" xlink:type="simple">CORBIDI</named-content> 18226 (<abbrev xmlns:xlink="http://www.w3.org/1999/xlink" xlink:title="snout–vent length" id="ABBRID0EGSAG" xlink:type="simple">SVL</abbrev> 16.9 mm) in dorsolateral <bold>A, B</bold> dorsal <bold>C, D</bold> and ventral <bold>E, F</bold> views. Photographs by A. Catenazzi.</p></caption><graphic xmlns:xlink="http://www.w3.org/1999/xlink" xlink:href="zookeys-685-065-g002.jpg" position="float" orientation="portrait" xlink:type="simple" id="oo_144941.jpg"/></fig><fig id="F3" position="float" orientation="portrait"><label>Figure 3.</label><caption><p>Ventral views of hand <bold>A</bold> and foot <bold>B</bold> of holotype, <named-content xmlns:xlink="http://www.w3.org/1999/xlink" content-type="dwc:institutional_code" xlink:type="simple">CORBIDI</named-content> 18226 (hand length 4.1 mm, foot length 6.6 mm) of <italic><tp:taxon-name><tp:taxon-name-part taxon-name-part-type="genus" reg="Bryophryne">Bryophryne</tp:taxon-name-part> <tp:taxon-name-part taxon-name-part-type="species" reg="phuyuhampatu">phuyuhampatu</tp:taxon-name-part></tp:taxon-name></italic> sp. n. Photographs by A. Catenazzi.</p></caption><graphic xmlns:xlink="http://www.w3.org/1999/xlink" xlink:href="zookeys-685-065-g003.jpg" position="float" orientation="portrait" xlink:type="simple" id="oo_144942.jpg"/></fig></tp:treatment-sec><tp:treatment-sec sec-type="Paratopotypes" id="SECID0EWTAG"><title>Paratopotypes.</title><p>(Fig. <xref ref-type="fig" rid="F4">4</xref>, Table <xref ref-type="table" rid="T2">2</xref>). Four specimens: two females, <named-content xmlns:xlink="http://www.w3.org/1999/xlink" content-type="dwc:institutional_code" xlink:type="simple">CORBIDI</named-content> 18224 and <abbrev xmlns:xlink="http://www.w3.org/1999/xlink" content-type="institution" xlink:title="Museo de Biodiversidad del Perú, Cusco" id="ABBRID0EJUAG" xlink:type="simple">MUBI</abbrev> 14654, and one male, <named-content xmlns:xlink="http://www.w3.org/1999/xlink" content-type="dwc:institutional_code" xlink:type="simple">CORBIDI</named-content> 18225, collected with the holotype on 27 May 2016; and one male, <abbrev xmlns:xlink="http://www.w3.org/1999/xlink" content-type="institution" xlink:title="Museo de Biodiversidad del Perú, Cusco" id="ABBRID0ETUAG" xlink:type="simple">MUBI</abbrev> 14655 collected on 28 May 2016.</p><fig id="F4" position="float" orientation="portrait"><label>Figure 4.</label><caption><p>Dorsolateral and ventral views of four paratypes of <italic><tp:taxon-name><tp:taxon-name-part taxon-name-part-type="genus" reg="Bryophryne">Bryophryne</tp:taxon-name-part> <tp:taxon-name-part taxon-name-part-type="species" reg="phuyuhampatu">phuyuhampatu</tp:taxon-name-part></tp:taxon-name></italic> sp. n. showing variation in dorsal and ventral coloration. Male <named-content xmlns:xlink="http://www.w3.org/1999/xlink" content-type="dwc:institutional_code" xlink:type="simple">CORBIDI</named-content> 18225, <abbrev xmlns:xlink="http://www.w3.org/1999/xlink" xlink:title="snout–vent length" id="ABBRID0EQVAG" xlink:type="simple">SVL</abbrev> = 14.2 mm <bold>A, B</bold> Male <abbrev xmlns:xlink="http://www.w3.org/1999/xlink" content-type="institution" xlink:title="Museo de Biodiversidad del Perú, Cusco" id="ABBRID0EWVAG" xlink:type="simple">MUBI</abbrev> 14655, <abbrev xmlns:xlink="http://www.w3.org/1999/xlink" xlink:title="snout–vent length" id="ABBRID0E2VAG" xlink:type="simple">SVL</abbrev> = 15.9 mm <bold>C, D</bold> Female <named-content xmlns:xlink="http://www.w3.org/1999/xlink" content-type="dwc:institutional_code" xlink:type="simple">CORBIDI</named-content> 18224, <abbrev xmlns:xlink="http://www.w3.org/1999/xlink" xlink:title="snout–vent length" id="ABBRID0EGWAG" xlink:type="simple">SVL</abbrev> = 22.6 mm <bold>E, F</bold>. Female <abbrev xmlns:xlink="http://www.w3.org/1999/xlink" content-type="institution" xlink:title="Museo de Biodiversidad del Perú, Cusco" id="ABBRID0EMWAG" xlink:type="simple">MUBI</abbrev> 14654, <abbrev xmlns:xlink="http://www.w3.org/1999/xlink" xlink:title="snout–vent length" id="ABBRID0ERWAG" xlink:type="simple">SVL</abbrev> = 22.2 mm <bold>G, H</bold> Photographs by A. Catenazzi.</p></caption><graphic xmlns:xlink="http://www.w3.org/1999/xlink" xlink:href="zookeys-685-065-g004.jpg" position="float" orientation="portrait" xlink:type="simple" id="oo_144943.jpg"/></fig><table-wrap id="T2" position="float" orientation="portrait"><label>Table 2.</label><caption><p>Range and average (± standard deviation) measurements (in mm) of type series of <italic><tp:taxon-name><tp:taxon-name-part taxon-name-part-type="genus" reg="Bryophryne">Bryophryne</tp:taxon-name-part> <tp:taxon-name-part taxon-name-part-type="species" reg="phuyuhampatu">phuyuhampatu</tp:taxon-name-part></tp:taxon-name></italic> sp. n.</p></caption><table id="TID0E6JAG" rules="all"><tbody><tr><th rowspan="1" colspan="1">Characters</th><th rowspan="1" colspan="1">Females (n = 2)</th><th rowspan="1" colspan="1">Males (n = 3)</th></tr><tr><td rowspan="1" colspan="1">
                    <abbrev xmlns:xlink="http://www.w3.org/1999/xlink" xlink:title="snout–vent length" id="ABBRID0EDYAG" xlink:type="simple">SVL</abbrev>
                  </td><td rowspan="1" colspan="1">22.2–22.6</td><td rowspan="1" colspan="1">14.2–16.9 (15.7 ± 0.8)</td></tr><tr><td rowspan="1" colspan="1">
                    <abbrev xmlns:xlink="http://www.w3.org/1999/xlink" xlink:title="tibia length" id="ABBRID0ESYAG" xlink:type="simple">TL</abbrev>
                  </td><td rowspan="1" colspan="1">8.1–8.4</td><td rowspan="1" colspan="1">5.6–6.5 (6.1 ± 0.3)</td></tr><tr><td rowspan="1" colspan="1">
                    <abbrev xmlns:xlink="http://www.w3.org/1999/xlink" xlink:title="foot length" id="ABBRID0EBZAG" xlink:type="simple">FL</abbrev>
                  </td><td rowspan="1" colspan="1">9.2–9.9</td><td rowspan="1" colspan="1">5.8–6.6 (6.3 ± 0.3)</td></tr><tr><td rowspan="1" colspan="1">
                    <abbrev xmlns:xlink="http://www.w3.org/1999/xlink" xlink:title="head length" id="ABBRID0EQZAG" xlink:type="simple">HL</abbrev>
                  </td><td rowspan="1" colspan="1">8.1–8.9</td><td rowspan="1" colspan="1">4.8–5.5 (5.1 ± 0.2)</td></tr><tr><td rowspan="1" colspan="1">
                    <abbrev xmlns:xlink="http://www.w3.org/1999/xlink" xlink:title="head width" id="ABBRID0E6ZAG" xlink:type="simple">HW</abbrev>
                  </td><td rowspan="1" colspan="1">7.0–7.6</td><td rowspan="1" colspan="1">4.4–5.4 (5.0 ± 0.3)</td></tr><tr><td rowspan="1" colspan="1">
                    <abbrev xmlns:xlink="http://www.w3.org/1999/xlink" xlink:title="eye diameter" id="ABBRID0EO1AG" xlink:type="simple">ED</abbrev>
                  </td><td rowspan="1" colspan="1">2.1</td><td rowspan="1" colspan="1">1.6–1.8 (1.7 ± 0.1)</td></tr><tr><td rowspan="1" colspan="1">
                    <abbrev xmlns:xlink="http://www.w3.org/1999/xlink" xlink:title="interorbital distance" id="ABBRID0E41AG" xlink:type="simple">IOD</abbrev>
                  </td><td rowspan="1" colspan="1">3.6–3.7</td><td rowspan="1" colspan="1">2.2–2.6 (2.4 ± 0.1)</td></tr><tr><td rowspan="1" colspan="1">
                    <abbrev xmlns:xlink="http://www.w3.org/1999/xlink" xlink:title="upper eyelid width" id="ABBRID0EM2AG" xlink:type="simple">EW</abbrev>
                  </td><td rowspan="1" colspan="1">1.4–1.6</td><td rowspan="1" colspan="1">1.0–1.1 (1.1 ± 0.0)</td></tr><tr><td rowspan="1" colspan="1">
                    <abbrev xmlns:xlink="http://www.w3.org/1999/xlink" xlink:title="internarial distance" id="ABBRID0E22AG" xlink:type="simple">IND</abbrev>
                  </td><td rowspan="1" colspan="1">2.0–2.1</td><td rowspan="1" colspan="1">1.4–1.5 (1.5 ± 0.0)</td></tr><tr><td rowspan="1" colspan="1">
                    <abbrev xmlns:xlink="http://www.w3.org/1999/xlink" xlink:title="eye–nostril distance" id="ABBRID0EK3AG" xlink:type="simple">E–N</abbrev>
                  </td><td rowspan="1" colspan="1">1.5–2.0</td><td rowspan="1" colspan="1">1.3 (1.3 ± 0.0)</td></tr><tr><td rowspan="1" colspan="1">
                    <abbrev xmlns:xlink="http://www.w3.org/1999/xlink" xlink:title="tibia length" id="ABBRID0EZ3AG" xlink:type="simple">TL</abbrev>/<abbrev xmlns:xlink="http://www.w3.org/1999/xlink" xlink:title="snout–vent length" id="ABBRID0E43AG" xlink:type="simple">SVL</abbrev></td><td rowspan="1" colspan="1">0.36–0.38</td><td rowspan="1" colspan="1">0.38–0.39</td></tr><tr><td rowspan="1" colspan="1">
                    <abbrev xmlns:xlink="http://www.w3.org/1999/xlink" xlink:title="foot length" id="ABBRID0EL4AG" xlink:type="simple">FL</abbrev>/<abbrev xmlns:xlink="http://www.w3.org/1999/xlink" xlink:title="snout–vent length" id="ABBRID0EP4AG" xlink:type="simple">SVL</abbrev></td><td rowspan="1" colspan="1">0.41–0.45</td><td rowspan="1" colspan="1">0.39–0.41</td></tr><tr><td rowspan="1" colspan="1">
                    <abbrev xmlns:xlink="http://www.w3.org/1999/xlink" xlink:title="head length" id="ABBRID0E44AG" xlink:type="simple">HL</abbrev>/<abbrev xmlns:xlink="http://www.w3.org/1999/xlink" xlink:title="snout–vent length" id="ABBRID0EB5AG" xlink:type="simple">SVL</abbrev></td><td rowspan="1" colspan="1">0.36–0.40</td><td rowspan="1" colspan="1">0.31–0.34</td></tr><tr><td rowspan="1" colspan="1">
                    <abbrev xmlns:xlink="http://www.w3.org/1999/xlink" xlink:title="head width" id="ABBRID0EP5AG" xlink:type="simple">HW</abbrev>/<abbrev xmlns:xlink="http://www.w3.org/1999/xlink" xlink:title="snout–vent length" id="ABBRID0ET5AG" xlink:type="simple">SVL</abbrev></td><td rowspan="1" colspan="1">0.31–0.34</td><td rowspan="1" colspan="1">0.31–0.33</td></tr><tr><td rowspan="1" colspan="1">
                    <abbrev xmlns:xlink="http://www.w3.org/1999/xlink" xlink:title="head width" id="ABBRID0EB6AG" xlink:type="simple">HW</abbrev>/<abbrev xmlns:xlink="http://www.w3.org/1999/xlink" xlink:title="head length" id="ABBRID0EF6AG" xlink:type="simple">HL</abbrev></td><td rowspan="1" colspan="1">0.85–0.86</td><td rowspan="1" colspan="1">0.92–1.06</td></tr><tr><td rowspan="1" colspan="1">
                    <abbrev xmlns:xlink="http://www.w3.org/1999/xlink" xlink:title="eye–nostril distance" id="ABBRID0ET6AG" xlink:type="simple">E–N</abbrev>/<abbrev xmlns:xlink="http://www.w3.org/1999/xlink" xlink:title="eye diameter" id="ABBRID0EX6AG" xlink:type="simple">ED</abbrev></td><td rowspan="1" colspan="1">0.71–0.95</td><td rowspan="1" colspan="1">0.72–0.81</td></tr><tr><td rowspan="1" colspan="1">
                    <abbrev xmlns:xlink="http://www.w3.org/1999/xlink" xlink:title="upper eyelid width" id="ABBRID0EFABG" xlink:type="simple">EW</abbrev>/<abbrev xmlns:xlink="http://www.w3.org/1999/xlink" xlink:title="interorbital distance" id="ABBRID0EJABG" xlink:type="simple">IOD</abbrev></td><td rowspan="1" colspan="1">0.38–0.44</td><td rowspan="1" colspan="1">0.38–0.50</td></tr></tbody></table></table-wrap></tp:treatment-sec><tp:treatment-sec sec-type="Referred specimens" id="SECID0ESABG"><title>Referred specimens.</title><p>Three juveniles, <named-content xmlns:xlink="http://www.w3.org/1999/xlink" content-type="dwc:institutional_code" xlink:type="simple">CORBIDI</named-content> 18227, 18228, and <abbrev xmlns:xlink="http://www.w3.org/1999/xlink" content-type="institution" xlink:title="Museo de Biodiversidad del Perú, Cusco" id="ABBRID0E4ABG" xlink:type="simple">MUBI</abbrev> 14665, collected with the holotype and paratopotypes on 27 May 2016.</p></tp:treatment-sec><tp:treatment-sec sec-type="Generic placement" id="SECID0ECBBG"><title>Generic placement.</title><p>A new species of <italic><tp:taxon-name><tp:taxon-name-part taxon-name-part-type="genus" reg="Bryophryne">Bryophryne</tp:taxon-name-part></tp:taxon-name></italic> as defined by <xref ref-type="bibr" rid="B11">Duellman and Lehr (2009)</xref>, <xref ref-type="bibr" rid="B14">Hedges et al. (2008)</xref>, and <xref ref-type="bibr" rid="B23">Padial et al. (2014)</xref>. Frogs of the genus <italic><tp:taxon-name><tp:taxon-name-part taxon-name-part-type="genus" reg="Bryophryne">Bryophryne</tp:taxon-name-part></tp:taxon-name></italic> are morphologically similar and closely related to <italic><tp:taxon-name><tp:taxon-name-part taxon-name-part-type="genus" reg="Barycholos">Barycholos</tp:taxon-name-part></tp:taxon-name></italic>, <italic><tp:taxon-name><tp:taxon-name-part taxon-name-part-type="genus" reg="Holoaden">Holoaden</tp:taxon-name-part></tp:taxon-name></italic>, <!--PageBreak--><italic><tp:taxon-name><tp:taxon-name-part taxon-name-part-type="genus" reg="Noblella">Noblella</tp:taxon-name-part></tp:taxon-name></italic> and <italic><tp:taxon-name><tp:taxon-name-part taxon-name-part-type="genus" reg="Psychrophrynella">Psychrophrynella</tp:taxon-name-part></tp:taxon-name></italic> (<xref ref-type="bibr" rid="B9">Chaparro et al. 2015</xref>; <xref ref-type="bibr" rid="B14">Hedges et al. 2008</xref>; <xref ref-type="bibr" rid="B15">Heinicke et al. 2007</xref>; <xref ref-type="bibr" rid="B23">Padial et al. 2014</xref>). Genetic data confirm generic placement of the new species within <italic><tp:taxon-name><tp:taxon-name-part taxon-name-part-type="genus" reg="Bryophryne">Bryophryne</tp:taxon-name-part></tp:taxon-name></italic> (Table <xref ref-type="table" rid="T1">1</xref>). We found substantial genetic distances (uncorrected p-distances from 3.7–6.7%; Table <xref ref-type="table" rid="T1">1</xref>) between <italic><tp:taxon-name><tp:taxon-name-part taxon-name-part-type="genus" reg="Bryophryne">B.</tp:taxon-name-part> <tp:taxon-name-part taxon-name-part-type="species" reg="phuyuhampatu">phuyuhampatu</tp:taxon-name-part></tp:taxon-name></italic> and congeneric species for which mitochondrial sequence data were available (<italic><tp:taxon-name><tp:taxon-name-part taxon-name-part-type="genus" reg="Bryophryne">B.</tp:taxon-name-part> <tp:taxon-name-part taxon-name-part-type="species" reg="bakersfield">bakersfield</tp:taxon-name-part></tp:taxon-name></italic>, <italic><tp:taxon-name><tp:taxon-name-part taxon-name-part-type="genus" reg="Bryophryne">B.</tp:taxon-name-part> <tp:taxon-name-part taxon-name-part-type="species" reg="bustamantei">bustamantei</tp:taxon-name-part></tp:taxon-name></italic>, and <italic><tp:taxon-name><tp:taxon-name-part taxon-name-part-type="genus" reg="Bryophryne">B.</tp:taxon-name-part> <tp:taxon-name-part taxon-name-part-type="species" reg="cophites">cophites</tp:taxon-name-part></tp:taxon-name></italic>). The most closely related species is <italic><tp:taxon-name><tp:taxon-name-part taxon-name-part-type="genus" reg="Bryophryne">B.</tp:taxon-name-part> <tp:taxon-name-part taxon-name-part-type="species" reg="bakersfield">bakersfield</tp:taxon-name-part></tp:taxon-name></italic> (16S uncorrected p-distance: 3.7–4.1%), followed by <italic><tp:taxon-name><tp:taxon-name-part taxon-name-part-type="genus" reg="Bryophryne">B.</tp:taxon-name-part> <tp:taxon-name-part taxon-name-part-type="species" reg="cophites">cophites</tp:taxon-name-part></tp:taxon-name></italic> (5.6–6.2%) and <italic><tp:taxon-name><tp:taxon-name-part taxon-name-part-type="genus" reg="Bryophryne">B.</tp:taxon-name-part> <tp:taxon-name-part taxon-name-part-type="species" reg="bustamantei">bustamantei</tp:taxon-name-part></tp:taxon-name></italic> (5.6–6.7%). Regarding species from other genera, <italic><tp:taxon-name><tp:taxon-name-part taxon-name-part-type="genus" reg="Bryophryne">B.</tp:taxon-name-part> <tp:taxon-name-part taxon-name-part-type="species" reg="phuyuhampatu">phuyuhampatu</tp:taxon-name-part></tp:taxon-name></italic> had genetic distances ranging from 12.4% (<italic><tp:taxon-name><tp:taxon-name-part taxon-name-part-type="genus" reg="Psychrophrynella">Psychrophrynella</tp:taxon-name-part> <tp:taxon-name-part taxon-name-part-type="species" reg="guillei">guillei</tp:taxon-name-part></tp:taxon-name></italic>) to 20.8% (<italic><tp:taxon-name><tp:taxon-name-part taxon-name-part-type="genus" reg="Barycholos">Barycholos</tp:taxon-name-part> <tp:taxon-name-part taxon-name-part-type="species" reg="pulcher">pulcher</tp:taxon-name-part></tp:taxon-name></italic>). In addition to the molecular data, the new species is assigned to <italic><tp:taxon-name><tp:taxon-name-part taxon-name-part-type="genus" reg="Bryophryne">Bryophryne</tp:taxon-name-part></tp:taxon-name></italic> rather than any of <!--PageBreak-->the other genera on the basis of overall morphological resemblance with the type species <italic><tp:taxon-name><tp:taxon-name-part taxon-name-part-type="genus" reg="Bryophryne">B.</tp:taxon-name-part> <tp:taxon-name-part taxon-name-part-type="species" reg="cophites">cophites</tp:taxon-name-part></tp:taxon-name></italic>, including head narrower than body, short limbs, and tympanic membrane and annulus usually absent (absent in most species of <italic><tp:taxon-name><tp:taxon-name-part taxon-name-part-type="genus" reg="Bryophryne">Bryophryne</tp:taxon-name-part></tp:taxon-name></italic>, except for <italic><tp:taxon-name><tp:taxon-name-part taxon-name-part-type="genus" reg="Bryophryne">B.</tp:taxon-name-part> <tp:taxon-name-part taxon-name-part-type="species" reg="flammiventris">flammiventris</tp:taxon-name-part></tp:taxon-name></italic> and <italic><tp:taxon-name><tp:taxon-name-part taxon-name-part-type="genus" reg="Bryophryne">B.</tp:taxon-name-part> <tp:taxon-name-part taxon-name-part-type="species" reg="gymnotis">gymnotis</tp:taxon-name-part></tp:taxon-name></italic>), and geographic distribution within the Departamento Cusco, where all other species of <italic><tp:taxon-name><tp:taxon-name-part taxon-name-part-type="genus" reg="Bryophryne">Bryophryne</tp:taxon-name-part></tp:taxon-name></italic> occur.</p></tp:treatment-sec><tp:treatment-sec sec-type="diagnosis" id="SECID0EEJBG"><title>Diagnosis.</title><p>A new species of <italic><tp:taxon-name><tp:taxon-name-part taxon-name-part-type="genus" reg="Bryophryne">Bryophryne</tp:taxon-name-part></tp:taxon-name></italic> characterized by: (1) skin on dorsum shagreen; skin on venter areolate, discoidal fold absent, thoracic fold present; dorsolateral folds irregular and discontinuous; (2) tympanic membrane and tympanic annulus absent; (3) snout rounded in dorsal view and in profile; (4) upper eyelid with two small tubercles, narrower than <abbrev xmlns:xlink="http://www.w3.org/1999/xlink" xlink:title="interorbital distance" id="ABBRID0ERJBG" xlink:type="simple">IOD</abbrev>; cranial crests absent; (5) dentigerous process of vomers absent; (6) vocal sac and slits absent; nuptial pads absent; (7) Finger I much shorter than Finger II; tips of digits slightly pointed; (8) fingers lacking lateral fringes; (9) outer edge of forearm bearing small tubercles; (10) heel bearing minute tubercles; inner tarsal fold absent; outer edge of tarsus bearing small tubercles; (11) inner metatarsal tubercle prominent, ovoid, of similar relief and slightly larger than ovoid, outer metatarsal tubercle; supernumerary plantar tubercles indistinct; (12) toes lacking lateral fringes; webbing absent; toes III and V about equal in length; tips of digits slightly pointed; (13) in life, dorsum tan to green and brown with dark brown markings, greenish blue on lower flanks; some specimens with a yellow middorsal line extending from tip of snout to cloaca and to the posterior surface of thighs; interorbital bar present; chest, belly and ventral parts of forearms and legs dark brown with grayish blue <!--PageBreak--><!--PageBreak-->flecks; throat brown with flecks turning from gray-blue to copper near tip of mouth; palmar and plantar surfaces brown with lighter fingers and toes; (14) <abbrev xmlns:xlink="http://www.w3.org/1999/xlink" xlink:title="snout–vent length" id="ABBRID0EYJBG" xlink:type="simple">SVL</abbrev> 14.2–16.9 in males (n = 3), 22.2–22.6 in females (n = 2).</p></tp:treatment-sec><tp:treatment-sec sec-type="comparisons" id="SECID0E3JBG"><title>Comparisons.</title><p>The new species differs from other members of the genus by having green coloration on dorsum and blue coloration on flanks and ventral parts. Furthermore, <italic><tp:taxon-name><tp:taxon-name-part taxon-name-part-type="genus" reg="Bryophryne">B.</tp:taxon-name-part> <tp:taxon-name-part taxon-name-part-type="species" reg="phuyuhampatu">phuyuhampatu</tp:taxon-name-part></tp:taxon-name></italic> differs from other species by the following combination of characters (condition for comparing species in parenthesis): from <italic><tp:taxon-name><tp:taxon-name-part taxon-name-part-type="genus" reg="Bryophryne">B.</tp:taxon-name-part> <tp:taxon-name-part taxon-name-part-type="species" reg="abramalage">abramalage</tp:taxon-name-part></tp:taxon-name></italic> by having proportionally longer feet with <abbrev xmlns:xlink="http://www.w3.org/1999/xlink" xlink:title="foot length" id="ABBRID0EYKBG" xlink:type="simple">FL</abbrev>/<abbrev xmlns:xlink="http://www.w3.org/1999/xlink" xlink:title="snout–vent length" id="ABBRID0E3KBG" xlink:type="simple">SVL</abbrev> from 0.41–0.45 (0.37–0.42), narrower head with <abbrev xmlns:xlink="http://www.w3.org/1999/xlink" xlink:title="head width" id="ABBRID0EALBG" xlink:type="simple">HW</abbrev>/<abbrev xmlns:xlink="http://www.w3.org/1999/xlink" xlink:title="head length" id="ABBRID0EELBG" xlink:type="simple">HL</abbrev> from 0.85–0.86 (0.97–1.07), and inner metatarsal tubercle larger than outer metatarsal (inner half the size of outer metatarsal tubercle); <italic><tp:taxon-name><tp:taxon-name-part taxon-name-part-type="genus" reg="Bryophryne">B.</tp:taxon-name-part> <tp:taxon-name-part taxon-name-part-type="species" reg="flammiventris">flammiventris</tp:taxon-name-part></tp:taxon-name></italic> and <italic><tp:taxon-name><tp:taxon-name-part taxon-name-part-type="genus" reg="Bryophryne">B.</tp:taxon-name-part> <tp:taxon-name-part taxon-name-part-type="species" reg="gymnotis">gymnotis</tp:taxon-name-part></tp:taxon-name></italic> by lacking a tympanum (present), from <italic><tp:taxon-name><tp:taxon-name-part taxon-name-part-type="genus" reg="Bryophryne">B.</tp:taxon-name-part> <tp:taxon-name-part taxon-name-part-type="species" reg="bakersfield">bakersfield</tp:taxon-name-part></tp:taxon-name></italic> and <italic><tp:taxon-name><tp:taxon-name-part taxon-name-part-type="genus" reg="Bryophryne">B.</tp:taxon-name-part> <tp:taxon-name-part taxon-name-part-type="species" reg="bustamantei">bustamantei</tp:taxon-name-part></tp:taxon-name></italic> by having discontinuous dorsolateral folds (continuous), from <italic><tp:taxon-name><tp:taxon-name-part taxon-name-part-type="genus" reg="Bryophryne">B.</tp:taxon-name-part> <tp:taxon-name-part taxon-name-part-type="species" reg="cophites">cophites</tp:taxon-name-part></tp:taxon-name></italic> by females being much smaller (22.6 mm vs. 35.8 mm), from <italic><tp:taxon-name><tp:taxon-name-part taxon-name-part-type="genus" reg="Bryophryne">B.</tp:taxon-name-part> <tp:taxon-name-part taxon-name-part-type="species" reg="hanssaueri">hanssaueri</tp:taxon-name-part></tp:taxon-name></italic> by lacking bright orange coloration on throat (present), from <italic><tp:taxon-name><tp:taxon-name-part taxon-name-part-type="genus" reg="Bryophryne">B.</tp:taxon-name-part> <tp:taxon-name-part taxon-name-part-type="species" reg="nubilosus">nubilosus</tp:taxon-name-part></tp:taxon-name></italic> by having toes III and V similar in length (toe V &gt; III), and from <italic><tp:taxon-name><tp:taxon-name-part taxon-name-part-type="genus" reg="Bryophryne">B.</tp:taxon-name-part> <tp:taxon-name-part taxon-name-part-type="species" reg="zonalis">zonalis</tp:taxon-name-part></tp:taxon-name></italic> by having blue-gray mottled coloration on belly (distinctive black mottled coloration, variably confined to lower portion of belly). The new species further differs from <italic><tp:taxon-name><tp:taxon-name-part taxon-name-part-type="genus" reg="Bryophryne">B.</tp:taxon-name-part> <tp:taxon-name-part taxon-name-part-type="species" reg="gymnotis">gymnotis</tp:taxon-name-part></tp:taxon-name></italic> by having vomers lacking dentigerous processes (present), from <italic><tp:taxon-name><tp:taxon-name-part taxon-name-part-type="genus" reg="Bryophryne">B.</tp:taxon-name-part> <tp:taxon-name-part taxon-name-part-type="species" reg="cophites">cophites</tp:taxon-name-part></tp:taxon-name></italic> by males lacking nuptial pads (present), and from <italic><tp:taxon-name><tp:taxon-name-part taxon-name-part-type="genus" reg="Bryophryne">B.</tp:taxon-name-part> <tp:taxon-name-part taxon-name-part-type="species" reg="bakersfield">bakersfield</tp:taxon-name-part></tp:taxon-name></italic>, <italic><tp:taxon-name><tp:taxon-name-part taxon-name-part-type="genus" reg="Bryophryne">B.</tp:taxon-name-part> <tp:taxon-name-part taxon-name-part-type="species" reg="bustamantei">bustamantei</tp:taxon-name-part></tp:taxon-name></italic>, <italic><tp:taxon-name><tp:taxon-name-part taxon-name-part-type="genus" reg="Bryophryne">B.</tp:taxon-name-part> <tp:taxon-name-part taxon-name-part-type="species" reg="flammiventris">flammiventris</tp:taxon-name-part></tp:taxon-name></italic> and <italic><tp:taxon-name><tp:taxon-name-part taxon-name-part-type="genus" reg="Bryophryne">B.</tp:taxon-name-part> <tp:taxon-name-part taxon-name-part-type="species" reg="gymnotis">gymnotis</tp:taxon-name-part></tp:taxon-name></italic> for males lacking vocal slits (present).</p><p>
            <italic><tp:taxon-name><tp:taxon-name-part taxon-name-part-type="genus" reg="Bryophryne">Bryophryne</tp:taxon-name-part> <tp:taxon-name-part taxon-name-part-type="species" reg="phuyuhampatu">phuyuhampatu</tp:taxon-name-part></tp:taxon-name></italic> (max. <abbrev xmlns:xlink="http://www.w3.org/1999/xlink" xlink:title="snout–vent length" id="ABBRID0EPQBG" xlink:type="simple">SVL</abbrev> 22.6 mm) is much smaller than <italic><tp:taxon-name><tp:taxon-name-part taxon-name-part-type="genus" reg="Bryophryne">B.</tp:taxon-name-part> <tp:taxon-name-part taxon-name-part-type="species" reg="bakersfield">bakersfield</tp:taxon-name-part></tp:taxon-name></italic> (31.1 mm), <italic><tp:taxon-name><tp:taxon-name-part taxon-name-part-type="genus" reg="Bryophryne">B.</tp:taxon-name-part> <tp:taxon-name-part taxon-name-part-type="species" reg="cophites">cophites</tp:taxon-name-part></tp:taxon-name></italic> (35.8 mm; pers. obs.), <italic><tp:taxon-name><tp:taxon-name-part taxon-name-part-type="genus" reg="Bryophryne">B.</tp:taxon-name-part> <tp:taxon-name-part taxon-name-part-type="species" reg="hanssaueri">hanssaueri</tp:taxon-name-part></tp:taxon-name></italic> (29.3 mm; pers. obs.), and <!--PageBreak--><italic><tp:taxon-name><tp:taxon-name-part taxon-name-part-type="genus" reg="Bryophryne">B.</tp:taxon-name-part> <tp:taxon-name-part taxon-name-part-type="species" reg="zonalis">zonalis</tp:taxon-name-part></tp:taxon-name></italic> (32.4 mm), smaller than <italic><tp:taxon-name><tp:taxon-name-part taxon-name-part-type="genus" reg="Bryophryne">B.</tp:taxon-name-part> <tp:taxon-name-part taxon-name-part-type="species" reg="bustamantei">bustamantei</tp:taxon-name-part></tp:taxon-name></italic> (23.4 mm), <italic><tp:taxon-name><tp:taxon-name-part taxon-name-part-type="genus" reg="Bryophryne">B.</tp:taxon-name-part> <tp:taxon-name-part taxon-name-part-type="species" reg="flammiventris">flammiventris</tp:taxon-name-part></tp:taxon-name></italic> (24.1), <italic><tp:taxon-name><tp:taxon-name-part taxon-name-part-type="genus" reg="Bryophryne">B.</tp:taxon-name-part> <tp:taxon-name-part taxon-name-part-type="species" reg="hanssaueri">hanssaueri</tp:taxon-name-part></tp:taxon-name></italic> (24.6 mm), and about the same size of <italic><tp:taxon-name><tp:taxon-name-part taxon-name-part-type="genus" reg="Bryophryne">B.</tp:taxon-name-part> <tp:taxon-name-part taxon-name-part-type="species" reg="abramalagae">abramalagae</tp:taxon-name-part></tp:taxon-name></italic> (20.1 mm) and <italic><tp:taxon-name><tp:taxon-name-part taxon-name-part-type="genus" reg="Bryophryne">B.</tp:taxon-name-part> <tp:taxon-name-part taxon-name-part-type="species" reg="nubilosus">nubilosus</tp:taxon-name-part></tp:taxon-name></italic> (26.0 mm; pers. obs.). Five other small species of craugastorid frogs of the subfamily <tp:taxon-name><tp:taxon-name-part taxon-name-part-type="subfamily">Holoadeninae</tp:taxon-name-part></tp:taxon-name> are known to occur in montane forests and high Andean grasslands south of the Apurimac canyon in Peru: <italic><tp:taxon-name><tp:taxon-name-part taxon-name-part-type="genus" reg="Noblella">Noblella</tp:taxon-name-part> <tp:taxon-name-part taxon-name-part-type="species" reg="madreselva">madreselva</tp:taxon-name-part></tp:taxon-name></italic>, <italic><tp:taxon-name><tp:taxon-name-part taxon-name-part-type="genus" reg="Noblella">N.</tp:taxon-name-part> <tp:taxon-name-part taxon-name-part-type="species" reg="pygmaea">pygmaea</tp:taxon-name-part></tp:taxon-name></italic>, <italic><tp:taxon-name><tp:taxon-name-part taxon-name-part-type="genus" reg="Psychrophrynella">Psychrophrynella</tp:taxon-name-part> <tp:taxon-name-part taxon-name-part-type="species" reg="bagrecito">bagrecito</tp:taxon-name-part></tp:taxon-name></italic>, <italic><tp:taxon-name><tp:taxon-name-part taxon-name-part-type="genus" reg="Psychrophrynella">P.</tp:taxon-name-part> <tp:taxon-name-part taxon-name-part-type="species" reg="chirihampatu">chirihampatu</tp:taxon-name-part></tp:taxon-name></italic> and <italic><tp:taxon-name><tp:taxon-name-part taxon-name-part-type="genus" reg="Psychrophrynella">P.</tp:taxon-name-part> <tp:taxon-name-part taxon-name-part-type="species" reg="usurpator">usurpator</tp:taxon-name-part></tp:taxon-name></italic>, which all possess a visible tympanic annulus.</p></tp:treatment-sec><tp:treatment-sec sec-type="description" id="SECID0ETVBG"><title>Description of holotype.</title><p>Adult male (16.9 mm <abbrev xmlns:xlink="http://www.w3.org/1999/xlink" xlink:title="snout–vent length" id="ABBRID0EZVBG" xlink:type="simple">SVL</abbrev>); head narrower than body, its length 33% of <abbrev xmlns:xlink="http://www.w3.org/1999/xlink" xlink:title="snout–vent length" id="ABBRID0E4VBG" xlink:type="simple">SVL</abbrev>; head wider than long, head length 83% of head width; head width 32% of <abbrev xmlns:xlink="http://www.w3.org/1999/xlink" xlink:title="snout–vent length" id="ABBRID0EBWBG" xlink:type="simple">SVL</abbrev>; snout short, rounded in dorsal and lateral views (Fig. <xref ref-type="fig" rid="F2">2</xref>), eye diameter 35% of head length, its diameter 1.2 times as large as its distance from the nostril; nostrils slightly protuberant, close to snout, directed dorsolaterally; canthus rostralis slightly straight in dorsal view, rounded in profile; loreal region slightly concave; lips rounded; upper eyelids with two small tubercles; upper eyelid width 46% of interorbital distance; interorbital region flat, lacking cranial crests; eye-nostril distance 81% of eye diameter; supratympanic fold short and weak; tympanic membrane and tympanic annulus absent; postrictal tubercles absent. Vocal sac and vocal slits absent. Choanae ovoid, small, positioned far anteriorly and laterally, widely separated from each other; dentigerous processes of vomer and vomerine teeth absent; tongue large, ovoid, about 2.5 times as long as wide, not notched posteriorly.</p><p>Skin on dorsum shagreen with small, scattered tubercles; dorsolateral folds discontinuous, extending from posterior margin of upper eyelid to sacral region; skin on flanks tuberculate; skin on throat smooth, skin on chest, and belly areolate; thoracic fold present, discoidal fold absent; cloaca slightly protuberant, cloacal sheath short, cloacal region without tubercles. Outer surface of forearm with minute tubercles; palmar tubercle flat and oval, approximately same length but twice the width of elongate, thenar tubercle; few supernumerary tubercles low, ovoid; subarticular tubercles prominent, ovoid in ventral view, rounded in lateral view, largest at base of fingers; fingers lacking lateral fringes; Finger I much shorter than Finger II; relative lengths of fingers 3 &gt; 4 = 2 &gt; 1 (Fig. <xref ref-type="fig" rid="F3">3</xref>); tips of digits slightly pointed, lacking circumferential grooves (Fig. <xref ref-type="fig" rid="F3">3</xref>); forearm lacking tubercles.</p><p>Hindlimbs short and robust, tibia length 38% of <abbrev xmlns:xlink="http://www.w3.org/1999/xlink" xlink:title="snout–vent length" id="ABBRID0EVWBG" xlink:type="simple">SVL</abbrev>; foot length 39% of <abbrev xmlns:xlink="http://www.w3.org/1999/xlink" xlink:title="snout–vent length" id="ABBRID0EZWBG" xlink:type="simple">SVL</abbrev>; upper surfaces of hindlimbs shagreen with scattered, minute tubercles; posterior surface of thighs tuberculate to areolate, ventral surface areolate; heel with minute tubercles (not visible in preservative); inner edge of tarsus without tubercles, outer edge of tarsus with small tubercles; inner metatarsal tubercle prominent, ovoid, of similar relief and slightly larger than ovoid, outer metatarsal tubercle; supernumerary plantar tubercles indistinct; subarticular tubercles low, ovoid in dorsal view; toes lacking lateral fringes, not webbed; toe tips weakly pointed, not expanded laterally, about as large as those on fingers; relative lengths of toes: 4 &gt; 3 = 5 &gt; 2 &gt; 1 (Fig. <xref ref-type="fig" rid="F3">3</xref>); foot length 32% of <abbrev xmlns:xlink="http://www.w3.org/1999/xlink" xlink:title="snout–vent length" id="ABBRID0EBXBG" xlink:type="simple">SVL</abbrev>.</p><p>Measurements of holotype (all in mm): <abbrev xmlns:xlink="http://www.w3.org/1999/xlink" xlink:title="snout–vent length" id="ABBRID0EHXBG" xlink:type="simple">SVL</abbrev> 16.9, <abbrev xmlns:xlink="http://www.w3.org/1999/xlink" xlink:title="tibia length" id="ABBRID0ELXBG" xlink:type="simple">TL</abbrev> 6.5, <abbrev xmlns:xlink="http://www.w3.org/1999/xlink" xlink:title="foot length" id="ABBRID0EPXBG" xlink:type="simple">FL</abbrev> 6.6, <abbrev xmlns:xlink="http://www.w3.org/1999/xlink" xlink:title="head length" id="ABBRID0ETXBG" xlink:type="simple">HL</abbrev> 5.5, <abbrev xmlns:xlink="http://www.w3.org/1999/xlink" xlink:title="head width" id="ABBRID0EXXBG" xlink:type="simple">HW</abbrev> 5.4, <abbrev xmlns:xlink="http://www.w3.org/1999/xlink" xlink:title="eye diameter" id="ABBRID0E2XBG" xlink:type="simple">ED</abbrev> 1.6, <abbrev xmlns:xlink="http://www.w3.org/1999/xlink" xlink:title="interorbital distance" id="ABBRID0E6XBG" xlink:type="simple">IOD</abbrev> 2.4, <abbrev xmlns:xlink="http://www.w3.org/1999/xlink" xlink:title="upper eyelid width" id="ABBRID0EDYBG" xlink:type="simple">EW</abbrev> 1.1, <abbrev xmlns:xlink="http://www.w3.org/1999/xlink" xlink:title="internarial distance" id="ABBRID0EHYBG" xlink:type="simple">IND</abbrev> 1.5, <abbrev xmlns:xlink="http://www.w3.org/1999/xlink" xlink:title="eye–nostril distance" id="ABBRID0ELYBG" xlink:type="simple">E–N</abbrev> 1.3.</p></tp:treatment-sec><tp:treatment-sec sec-type="Coloration of holotype in life" id="SECID0EPYBG"><title>Coloration of holotype in life.</title><p>(Fig. <xref ref-type="fig" rid="F2">2</xref>). Dorsum green and brown with a dark brown marking extending from the interorbital bar to a mid-dorsal longitudinal band, a horizontal dark mark near the sacral region, and an oblique dark band on each flank. Dorsal surfaces of arms and legs dark brown, with transverse dark bars on forearms and hind limbs. Lower flanks with greenish blue flecks. Chest, belly and ventral parts of forearms and legs dark brown with grayish blue flecks. Iris grayish blue with a medial copper band. Throat brown with flecks turning from gray-blue to copper near the tip of the mouth. Palmar and plantar surfaces brown; tips of fingers and toes light brown to yellow.</p></tp:treatment-sec><tp:treatment-sec sec-type="Coloration of holotype in alcohol" id="SECID0EZYBG"><title>Coloration of holotype in alcohol.</title><p>(Fig. <xref ref-type="fig" rid="F2">2</xref>). Similar to coloration in life, but dorsal surfaces grayish tan with higher contrast of dorsal markings. Ventral surfaces beige to brown with cream flecks.</p></tp:treatment-sec><tp:treatment-sec sec-type="variation" id="SECID0EDZBG"><title>Variation.</title><p>Coloration in life is based on field notes and photographs taken by A. Catenazzi of the paratopotypes (Fig. <xref ref-type="fig" rid="F4">4</xref>; photographs available through Calphoto database). The amount of dorsal green coloration varies among specimens. While juvenile <abbrev xmlns:xlink="http://www.w3.org/1999/xlink" content-type="institution" xlink:title="Museo de Biodiversidad del Perú, Cusco" id="ABBRID0ENZBG" xlink:type="simple">MUBI</abbrev> 14665 and male <abbrev xmlns:xlink="http://www.w3.org/1999/xlink" content-type="institution" xlink:title="Museo de Biodiversidad del Perú, Cusco" id="ABBRID0ESZBG" xlink:type="simple">MUBI</abbrev> 14655 are similar to the holotype in having a generally greenish dorsum, all other specimens have dark tan to brown dorsum, with just a few tubercles colored green. Female <abbrev xmlns:xlink="http://www.w3.org/1999/xlink" content-type="institution" xlink:title="Museo de Biodiversidad del Perú, Cusco" id="ABBRID0EXZBG" xlink:type="simple">MUBI</abbrev> 14654, male <named-content xmlns:xlink="http://www.w3.org/1999/xlink" content-type="dwc:institutional_code" xlink:type="simple">CORBIDI</named-content> 18225 and juvenile <named-content xmlns:xlink="http://www.w3.org/1999/xlink" content-type="dwc:institutional_code" xlink:type="simple">CORBIDI</named-content> 18228 have a yellow middorsal line extending from the tip of the snout to the cloaca and to the posterior surface of the thighs.</p><p>The summary of measurements of all types is reported in Table <xref ref-type="table" rid="T2">2</xref>.</p></tp:treatment-sec><tp:treatment-sec sec-type="etymology" id="SECID0EM1BG"><title>Etymology.</title><p>The specific name <italic><tp:taxon-name><tp:taxon-name-part taxon-name-part-type="species" reg="phuyuhampatu">phuyuhampatu</tp:taxon-name-part></tp:taxon-name></italic> is a combination of Quechua words used in apposition meaning “toad” (“hampa'tu”) that lives in the “fog” (“phuyu”).</p></tp:treatment-sec><tp:treatment-sec sec-type="distribution" id="SECID0E31BG"><title>Distribution, natural history, and threats.</title><p>
            <italic><tp:taxon-name><tp:taxon-name-part taxon-name-part-type="genus" reg="Bryophryne">Bryophryne</tp:taxon-name-part> <tp:taxon-name-part taxon-name-part-type="species" reg="phuyuhampatu">phuyuhampatu</tp:taxon-name-part></tp:taxon-name></italic> was discovered during a rapid amphibian survey in the upper Quispillomayo Valley (Fig. <xref ref-type="fig" rid="F5">5A</xref>) from 22 to 31 May 2016. The Quispillomayo torrent (Fig. <xref ref-type="fig" rid="F5">5B</xref>) is a tributary of the Nusiniscato River, which reaches the Araza River downstream of Quincemil, in the upper Madre de Dios drainage. During the inventory high-Andean grasslands (puna; 3350–4515 m a.s.l.), a forest patch of tasta (<italic><tp:taxon-name><tp:taxon-name-part taxon-name-part-type="genus" reg="Escallonia">Escallonia</tp:taxon-name-part> <tp:taxon-name-part taxon-name-part-type="species" reg="myrtillioides">myrtillioides</tp:taxon-name-part></tp:taxon-name></italic>), kishuar (<italic><tp:taxon-name><tp:taxon-name-part taxon-name-part-type="genus" reg="Buddleja">Buddleja</tp:taxon-name-part> <tp:taxon-name-part taxon-name-part-type="species" reg="incana">incana</tp:taxon-name-part></tp:taxon-name></italic>) and qeñua (<italic><tp:taxon-name><tp:taxon-name-part taxon-name-part-type="genus" reg="Polylepis">Polylepis</tp:taxon-name-part> <tp:taxon-name-part taxon-name-part-type="species" reg="incana">incana</tp:taxon-name-part></tp:taxon-name></italic>) at 4280 m a.s.l., montane scrub, disturbed areas and other transitional formations along the treeline around 3350 m a.s.l., and the montane cloud forest from 2780–3350 m a.s.l. were sampled. Frogs were searched for under rocks, logs, mosses, and in the leaf litter and the understory in the montane forest. All but one specimens of <italic><tp:taxon-name><tp:taxon-name-part taxon-name-part-type="genus" reg="Bryophryne">B.</tp:taxon-name-part> <tp:taxon-name-part taxon-name-part-type="species" reg="phuyuhampatu">phuyuhampatu</tp:taxon-name-part></tp:taxon-name></italic> were found under mosses in the cloud forest around 2850 m a.s.l. (Fig. <xref ref-type="fig" rid="F5">5C</xref>). Male <abbrev xmlns:xlink="http://www.w3.org/1999/xlink" content-type="institution" xlink:title="Museo de Biodiversidad del Perú, Cusco" id="ABBRID0EF4BG" xlink:type="simple">MUBI</abbrev> 14655 was found ~250 m from this site, under rocks and mosses under the riparian vegetation at the confluence of a small stream at 2795 m a.s.l. Two sympatric frogs, <tp:taxon-name><tp:taxon-name-part taxon-name-part-type="genus" reg="Gastrotheca">Gastrotheca</tp:taxon-name-part> <tp:taxon-name-part taxon-name-part-type="uncertainty-rank">cf.</tp:taxon-name-part> <tp:taxon-name-part taxon-name-part-type="species" reg="excubitor">excubitor</tp:taxon-name-part></tp:taxon-name> and <italic><tp:taxon-name><tp:taxon-name-part taxon-name-part-type="genus" reg="Psychrophrynella">Psychrophrynella</tp:taxon-name-part> <tp:taxon-name-part taxon-name-part-type="species" reg="chirihampatu">chirihampatu</tp:taxon-name-part></tp:taxon-name></italic>, were found under rocks in disturbed habitats (i.e., along streams, landslides) but not in the cloud forest. Two additional amphibian species, <italic><tp:taxon-name><tp:taxon-name-part taxon-name-part-type="genus" reg="Bryophryne">Bryophryne</tp:taxon-name-part></tp:taxon-name></italic> sp. and <tp:taxon-name><tp:taxon-name-part taxon-name-part-type="genus" reg="Bryophryne">B.</tp:taxon-name-part> <tp:taxon-name-part taxon-name-part-type="uncertainty-rank">cf.</tp:taxon-name-part> <tp:taxon-name-part taxon-name-part-type="species" reg="zonalis">zonalis</tp:taxon-name-part></tp:taxon-name>, were found along with <tp:taxon-name><tp:taxon-name-part taxon-name-part-type="genus" reg="Gastrotheca">G.</tp:taxon-name-part> <tp:taxon-name-part taxon-name-part-type="uncertainty-rank">cf.</tp:taxon-name-part> <tp:taxon-name-part taxon-name-part-type="species" reg="excubitor">excubitor</tp:taxon-name-part></tp:taxon-name> in the grasslands from 3100–3650 m a.s.l.</p><fig id="F5" position="float" orientation="portrait"><label>Figure 5.</label><caption><p>Collection localities of <italic><tp:taxon-name><tp:taxon-name-part taxon-name-part-type="genus" reg="Bryophryne">Bryophryne</tp:taxon-name-part> <tp:taxon-name-part taxon-name-part-type="species" reg="phuyuhampatu">phuyuhampatu</tp:taxon-name-part></tp:taxon-name></italic> sp. n. in the upper Quispillomayo River valley <bold>A</bold> lookout from 3050 m a.s.l.: frogs were found under mosses, leaves and rocks in the cloud forest along the Quispillomayo River <bold>B</bold> such as the type locality at 2850 m a.s.l. <bold>C</bold> and disturbed forest at the confluence with a stream at 2795 m a.s.l. <bold>D</bold> Photographs by A. Catenazzi.</p></caption><graphic xmlns:xlink="http://www.w3.org/1999/xlink" xlink:href="zookeys-685-065-g005.jpg" position="float" orientation="portrait" xlink:type="simple" id="oo_144944.jpg"/></fig><p>Both female paratopotypes had large eggs in their ovaries, indicative of terrestrial breeding and direct development: <named-content xmlns:xlink="http://www.w3.org/1999/xlink" content-type="dwc:institutional_code" xlink:type="simple">CORBIDI</named-content> 18224 contained 15 eggs averaging 1.58 ± 0.05 mm in diameter (range 1.20–1.80 mm), while <abbrev xmlns:xlink="http://www.w3.org/1999/xlink" content-type="institution" xlink:title="Museo de Biodiversidad del Perú, Cusco" id="ABBRID0ELAAI" xlink:type="simple">MUBI</abbrev> 16654 contained 16 eggs averaging 2.44 ± 0.03 mm in diameter (range 2.30–2.60 mm).</p><!--PageBreak--><p>The type locality (and known distribution range) of the new species lies within the Área de Conservación Privada Ukumari Llaqta (<xref ref-type="bibr" rid="B5">Catenazzi and Ttito 2016</xref>), a protected area recognized by Peruvian environmental ministerial decree N° 301–2011-MINAM in December 2011. The upper puna and transitional habitats, as well as a narrow elevational band around the treeline are used for agriculture (potato cultivation), livestock (llamas grazing), fishing (exotic trout), and timber extraction. These land use patterns appear sustainable, and the grasslands at Patawasi (3350–3450 m a.s.l.) are in excellent conditions, with large bunchgrasses supporting large populations of <italic><tp:taxon-name><tp:taxon-name-part taxon-name-part-type="genus" reg="Bryophryne">Bryophryne</tp:taxon-name-part></tp:taxon-name></italic> sp. and <tp:taxon-name><tp:taxon-name-part taxon-name-part-type="genus" reg="Bryophryne">B.</tp:taxon-name-part> <tp:taxon-name-part taxon-name-part-type="uncertainty-rank">cf.</tp:taxon-name-part> <tp:taxon-name-part taxon-name-part-type="species" reg="zonalis">zonalis</tp:taxon-name-part></tp:taxon-name>. There is little indication of human disturbance in the cloud forest, and the main use seems to be limited to trout fishing.</p></tp:treatment-sec><tp:treatment-sec><!--Section generated to contain objects referenced in tp:taxon-treatment.--><table-wrap id="T1" position="float" orientation="portrait"><label>Table 1.</label><caption><p>Genetic distances (uncorrected p-distances) estimated from the non-coding 16S rRNA mitochondrial fragment (GenBank accession codes in parentheses) between <italic><tp:taxon-name><tp:taxon-name-part taxon-name-part-type="genus" reg="Bryophryne">Bryophryne</tp:taxon-name-part> <tp:taxon-name-part taxon-name-part-type="species" reg="phuyuhampatu">phuyuhampatu</tp:taxon-name-part></tp:taxon-name></italic> and related taxa (in boldface the most closely related species) of the subfamily <tp:taxon-name><tp:taxon-name-part taxon-name-part-type="subfamily">Holoadeninae</tp:taxon-name-part></tp:taxon-name> (<tp:taxon-name><tp:taxon-name-part taxon-name-part-type="family">Craugastoridae</tp:taxon-name-part></tp:taxon-name>).</p></caption><table id="TID0EMFAC" rules="all"><tbody><tr><td rowspan="1" colspan="1"/><td rowspan="1" colspan="1">
                <italic><tp:taxon-name><tp:taxon-name-part taxon-name-part-type="genus" reg="Barycholos">Barycholos</tp:taxon-name-part> <tp:taxon-name-part taxon-name-part-type="species" reg="pulcher">pulcher</tp:taxon-name-part></tp:taxon-name></italic> (<ext-link xmlns:xlink="http://www.w3.org/1999/xlink" ext-link-type="gen" xlink:href="EU186709" xlink:type="simple">EU186709</ext-link>)</td><td rowspan="1" colspan="1">
                <italic><tp:taxon-name><tp:taxon-name-part taxon-name-part-type="genus" reg="Bryophryne">Bryophryne</tp:taxon-name-part> <tp:taxon-name-part taxon-name-part-type="species" reg="bakersfield">bakersfield</tp:taxon-name-part></tp:taxon-name></italic> (<ext-link xmlns:xlink="http://www.w3.org/1999/xlink" ext-link-type="gen" xlink:href="KT276289" xlink:type="simple">KT276289</ext-link>)</td><td rowspan="1" colspan="1">
                <italic><tp:taxon-name><tp:taxon-name-part taxon-name-part-type="genus" reg="Bryophryne">Br.</tp:taxon-name-part> <tp:taxon-name-part taxon-name-part-type="species" reg="bustamantei">bustamantei</tp:taxon-name-part></tp:taxon-name></italic> (<ext-link xmlns:xlink="http://www.w3.org/1999/xlink" ext-link-type="gen" xlink:href="KT276293" xlink:type="simple">KT276293</ext-link>)</td><td rowspan="1" colspan="1">
                <italic><tp:taxon-name><tp:taxon-name-part taxon-name-part-type="genus" reg="Bryophryne">Br.</tp:taxon-name-part> <tp:taxon-name-part taxon-name-part-type="species" reg="cophites">cophites</tp:taxon-name-part></tp:taxon-name></italic> (<ext-link xmlns:xlink="http://www.w3.org/1999/xlink" ext-link-type="gen" xlink:href="EF493537" xlink:type="simple">EF493537</ext-link>)</td><td rowspan="1" colspan="1">
                <italic><tp:taxon-name><tp:taxon-name-part taxon-name-part-type="genus" reg="Bryophryne">Br.</tp:taxon-name-part> <tp:taxon-name-part taxon-name-part-type="species" reg="phuyuhampatu">phuyuhampatu</tp:taxon-name-part></tp:taxon-name></italic> <named-content xmlns:xlink="http://www.w3.org/1999/xlink" content-type="dwc:institutional_code" xlink:type="simple">CORBIDI</named-content> 18224 (<ext-link xmlns:xlink="http://www.w3.org/1999/xlink" ext-link-type="gen" xlink:href="MF419254" xlink:type="simple">MF419254</ext-link>)</td><td rowspan="1" colspan="1">
                <italic><tp:taxon-name><tp:taxon-name-part taxon-name-part-type="genus" reg="Bryophryne">Br.</tp:taxon-name-part> <tp:taxon-name-part taxon-name-part-type="species" reg="phuyuhampatu">phuyuhampatu</tp:taxon-name-part></tp:taxon-name></italic> <abbrev xmlns:xlink="http://www.w3.org/1999/xlink" content-type="institution" xlink:title="Museo de Biodiversidad del Perú, Cusco" id="ABBRID0EFPAC" xlink:type="simple">MUBI</abbrev> 14654 (<ext-link xmlns:xlink="http://www.w3.org/1999/xlink" ext-link-type="gen" xlink:href="MF419259" xlink:type="simple">MF419259</ext-link>)</td><td rowspan="1" colspan="1">
                <italic><tp:taxon-name><tp:taxon-name-part taxon-name-part-type="genus" reg="Bryophryne">Br.</tp:taxon-name-part> <tp:taxon-name-part taxon-name-part-type="species" reg="phuyuhampatu">phuyuhampatu</tp:taxon-name-part></tp:taxon-name></italic> <named-content xmlns:xlink="http://www.w3.org/1999/xlink" content-type="dwc:institutional_code" xlink:type="simple">CORBIDI</named-content> 18225 (<ext-link xmlns:xlink="http://www.w3.org/1999/xlink" ext-link-type="gen" xlink:href="MF419255" xlink:type="simple">MF419255</ext-link>)</td><td rowspan="1" colspan="1">
                <italic><tp:taxon-name><tp:taxon-name-part taxon-name-part-type="genus" reg="Bryophryne">Br.</tp:taxon-name-part> <tp:taxon-name-part taxon-name-part-type="species" reg="phuyuhampatu">phuyuhampatu</tp:taxon-name-part></tp:taxon-name></italic> <named-content xmlns:xlink="http://www.w3.org/1999/xlink" content-type="dwc:institutional_code" xlink:type="simple">CORBIDI</named-content> 18226 (<ext-link xmlns:xlink="http://www.w3.org/1999/xlink" ext-link-type="gen" xlink:href="MF419256" xlink:type="simple">MF419256</ext-link>)</td><td rowspan="1" colspan="1">
                <italic><tp:taxon-name><tp:taxon-name-part taxon-name-part-type="genus" reg="Bryophryne">Br.</tp:taxon-name-part> <tp:taxon-name-part taxon-name-part-type="species" reg="phuyuhampatu">phuyuhampatu</tp:taxon-name-part></tp:taxon-name></italic> <named-content xmlns:xlink="http://www.w3.org/1999/xlink" content-type="dwc:institutional_code" xlink:type="simple">CORBIDI</named-content> 18227 (<ext-link xmlns:xlink="http://www.w3.org/1999/xlink" ext-link-type="gen" xlink:href="MF419257" xlink:type="simple">MF419257</ext-link>)</td><td rowspan="1" colspan="1">
                <italic><tp:taxon-name><tp:taxon-name-part taxon-name-part-type="genus" reg="Bryophryne">Br.</tp:taxon-name-part> <tp:taxon-name-part taxon-name-part-type="species" reg="phuyuhampatu">phuyuhampatu</tp:taxon-name-part></tp:taxon-name></italic> <named-content xmlns:xlink="http://www.w3.org/1999/xlink" content-type="dwc:institutional_code" xlink:type="simple">CORBIDI</named-content> 18228 (<ext-link xmlns:xlink="http://www.w3.org/1999/xlink" ext-link-type="gen" xlink:href="MF419258" xlink:type="simple">MF419258</ext-link>)</td><td rowspan="1" colspan="1">
                <italic><tp:taxon-name><tp:taxon-name-part taxon-name-part-type="genus" reg="Bryophryne">Br.</tp:taxon-name-part> <tp:taxon-name-part taxon-name-part-type="species" reg="phuyuhampatu">phuyuhampatu</tp:taxon-name-part></tp:taxon-name></italic> <abbrev xmlns:xlink="http://www.w3.org/1999/xlink" content-type="institution" xlink:title="Museo de Biodiversidad del Perú, Cusco" id="ABBRID0EKCAE" xlink:type="simple">MUBI</abbrev> 14655 (<ext-link xmlns:xlink="http://www.w3.org/1999/xlink" ext-link-type="gen" xlink:href="MF419260" xlink:type="simple">MF419260</ext-link>)</td><td rowspan="1" colspan="1">
                <italic><tp:taxon-name><tp:taxon-name-part taxon-name-part-type="genus" reg="Holoaden">Holoaden</tp:taxon-name-part> <tp:taxon-name-part taxon-name-part-type="species" reg="luederwaldti">luederwaldti</tp:taxon-name-part></tp:taxon-name></italic> (<ext-link xmlns:xlink="http://www.w3.org/1999/xlink" ext-link-type="gen" xlink:href="EU186710" xlink:type="simple">EU186710</ext-link>)</td><td rowspan="1" colspan="1">
                <italic><tp:taxon-name><tp:taxon-name-part taxon-name-part-type="genus" reg="Noblella">Noblella</tp:taxon-name-part> <tp:taxon-name-part taxon-name-part-type="species" reg="lochites">lochites</tp:taxon-name-part></tp:taxon-name></italic> (<ext-link xmlns:xlink="http://www.w3.org/1999/xlink" ext-link-type="gen" xlink:href="EU186699" xlink:type="simple">EU186699</ext-link>)</td><td rowspan="1" colspan="1">
                <italic><tp:taxon-name><tp:taxon-name-part taxon-name-part-type="genus" reg="Psychrophrynella">Psychrophrynella</tp:taxon-name-part> <tp:taxon-name-part taxon-name-part-type="species" reg="chirihampatu">chirihampatu</tp:taxon-name-part></tp:taxon-name></italic> (<ext-link xmlns:xlink="http://www.w3.org/1999/xlink" ext-link-type="gen" xlink:href="KU884559" xlink:type="simple">KU884559</ext-link>)</td><td rowspan="1" colspan="1">
                <italic><tp:taxon-name><tp:taxon-name-part taxon-name-part-type="genus" reg="Psychrophrynella">P.</tp:taxon-name-part> <tp:taxon-name-part taxon-name-part-type="species" reg="guillei">guillei</tp:taxon-name-part></tp:taxon-name></italic> (<ext-link xmlns:xlink="http://www.w3.org/1999/xlink" ext-link-type="gen" xlink:href="AY843720" xlink:type="simple">AY843720</ext-link>)</td><td rowspan="1" colspan="1">
                <italic><tp:taxon-name><tp:taxon-name-part taxon-name-part-type="genus" reg="Psychrophrynella">P.</tp:taxon-name-part> <tp:taxon-name-part taxon-name-part-type="species" reg="usurpator">usurpator</tp:taxon-name-part></tp:taxon-name></italic> (<ext-link xmlns:xlink="http://www.w3.org/1999/xlink" ext-link-type="gen" xlink:href="EF493714" xlink:type="simple">EF493714</ext-link>)</td><td rowspan="1" colspan="1">
                <italic><tp:taxon-name><tp:taxon-name-part taxon-name-part-type="genus" reg="Psychrophrynella">P.</tp:taxon-name-part> <tp:taxon-name-part taxon-name-part-type="species" reg="wettsteini">wettsteini</tp:taxon-name-part></tp:taxon-name></italic> (<ext-link xmlns:xlink="http://www.w3.org/1999/xlink" ext-link-type="gen" xlink:href="EU186696" xlink:type="simple">EU186696</ext-link>)</td></tr><tr><td rowspan="1" colspan="1">
                <italic><tp:taxon-name><tp:taxon-name-part taxon-name-part-type="genus" reg="Barycholos">Barycholos</tp:taxon-name-part> <tp:taxon-name-part taxon-name-part-type="species" reg="pulcher">pulcher</tp:taxon-name-part></tp:taxon-name></italic> (<ext-link xmlns:xlink="http://www.w3.org/1999/xlink" ext-link-type="gen" xlink:href="EU186709" xlink:type="simple">EU186709</ext-link>)</td><td rowspan="1" colspan="1"/><td rowspan="1" colspan="1"/><td rowspan="1" colspan="1"/><td rowspan="1" colspan="1"/><td rowspan="1" colspan="1"/><td rowspan="1" colspan="1"/><td rowspan="1" colspan="1"/><td rowspan="1" colspan="1"/><td rowspan="1" colspan="1"/><td rowspan="1" colspan="1"/><td rowspan="1" colspan="1"/><td rowspan="1" colspan="1"/><td rowspan="1" colspan="1"/><td rowspan="1" colspan="1"/><td rowspan="1" colspan="1"/><td rowspan="1" colspan="1"/><td rowspan="1" colspan="1"/></tr><tr><td rowspan="1" colspan="1">
                <italic><tp:taxon-name><tp:taxon-name-part taxon-name-part-type="genus" reg="Bryophryne">Bryophryne</tp:taxon-name-part> <tp:taxon-name-part taxon-name-part-type="species" reg="bakersfield">bakersfield</tp:taxon-name-part></tp:taxon-name></italic> (<ext-link xmlns:xlink="http://www.w3.org/1999/xlink" ext-link-type="gen" xlink:href="KT276289" xlink:type="simple">KT276289</ext-link>)</td><td rowspan="1" colspan="1">0.19</td><td rowspan="1" colspan="1"/><td rowspan="1" colspan="1"/><td rowspan="1" colspan="1"/><td rowspan="1" colspan="1"/><td rowspan="1" colspan="1"/><td rowspan="1" colspan="1"/><td rowspan="1" colspan="1"/><td rowspan="1" colspan="1"/><td rowspan="1" colspan="1"/><td rowspan="1" colspan="1"/><td rowspan="1" colspan="1"/><td rowspan="1" colspan="1"/><td rowspan="1" colspan="1"/><td rowspan="1" colspan="1"/><td rowspan="1" colspan="1"/><td rowspan="1" colspan="1"/></tr><tr><td rowspan="1" colspan="1">
                <italic><tp:taxon-name><tp:taxon-name-part taxon-name-part-type="genus" reg="Bryophryne">Br.</tp:taxon-name-part> <tp:taxon-name-part taxon-name-part-type="species" reg="bustamantei">bustamantei</tp:taxon-name-part></tp:taxon-name></italic> (<ext-link xmlns:xlink="http://www.w3.org/1999/xlink" ext-link-type="gen" xlink:href="KT276293" xlink:type="simple">KT276293</ext-link>)</td><td rowspan="1" colspan="1">0.26</td><td rowspan="1" colspan="1">0.05</td><td rowspan="1" colspan="1"/><td rowspan="1" colspan="1"/><td rowspan="1" colspan="1"/><td rowspan="1" colspan="1"/><td rowspan="1" colspan="1"/><td rowspan="1" colspan="1"/><td rowspan="1" colspan="1"/><td rowspan="1" colspan="1"/><td rowspan="1" colspan="1"/><td rowspan="1" colspan="1"/><td rowspan="1" colspan="1"/><td rowspan="1" colspan="1"/><td rowspan="1" colspan="1"/><td rowspan="1" colspan="1"/><td rowspan="1" colspan="1"/></tr><tr><td rowspan="1" colspan="1">
                <italic><tp:taxon-name><tp:taxon-name-part taxon-name-part-type="genus" reg="Bryophryne">Br.</tp:taxon-name-part> <tp:taxon-name-part taxon-name-part-type="species" reg="cophites">cophites</tp:taxon-name-part></tp:taxon-name></italic> (<ext-link xmlns:xlink="http://www.w3.org/1999/xlink" ext-link-type="gen" xlink:href="EF493537" xlink:type="simple">EF493537</ext-link>)</td><td rowspan="1" colspan="1">0.24</td><td rowspan="1" colspan="1">0.04</td><td rowspan="1" colspan="1">0.15</td><td rowspan="1" colspan="1"/><td rowspan="1" colspan="1"/><td rowspan="1" colspan="1"/><td rowspan="1" colspan="1"/><td rowspan="1" colspan="1"/><td rowspan="1" colspan="1"/><td rowspan="1" colspan="1"/><td rowspan="1" colspan="1"/><td rowspan="1" colspan="1"/><td rowspan="1" colspan="1"/><td rowspan="1" colspan="1"/><td rowspan="1" colspan="1"/><td rowspan="1" colspan="1"/><td rowspan="1" colspan="1"/></tr><tr><td rowspan="1" colspan="1">
                <italic><tp:taxon-name><tp:taxon-name-part taxon-name-part-type="genus" reg="Bryophryne">Br.</tp:taxon-name-part> <tp:taxon-name-part taxon-name-part-type="species" reg="phuyuhampatu">phuyuhampatu</tp:taxon-name-part></tp:taxon-name></italic> <named-content xmlns:xlink="http://www.w3.org/1999/xlink" content-type="dwc:institutional_code" xlink:type="simple">CORBIDI</named-content> 18224 (<ext-link xmlns:xlink="http://www.w3.org/1999/xlink" ext-link-type="gen" xlink:href="MF419254" xlink:type="simple">MF419254</ext-link>)</td><td rowspan="1" colspan="1">0.19</td><td rowspan="1" colspan="1">
                <bold>0.04</bold>
              </td><td rowspan="1" colspan="1">
                <bold>0.06</bold>
              </td><td rowspan="1" colspan="1">
                <bold>0.06</bold>
              </td><td rowspan="1" colspan="1"/><td rowspan="1" colspan="1"/><td rowspan="1" colspan="1"/><td rowspan="1" colspan="1"/><td rowspan="1" colspan="1"/><td rowspan="1" colspan="1"/><td rowspan="1" colspan="1"/><td rowspan="1" colspan="1"/><td rowspan="1" colspan="1"/><td rowspan="1" colspan="1"/><td rowspan="1" colspan="1"/><td rowspan="1" colspan="1"/><td rowspan="1" colspan="1"/></tr><tr><td rowspan="1" colspan="1">
                <italic><tp:taxon-name><tp:taxon-name-part taxon-name-part-type="genus" reg="Bryophryne">Br.</tp:taxon-name-part> <tp:taxon-name-part taxon-name-part-type="species" reg="phuyuhampatu">phuyuhampatu</tp:taxon-name-part></tp:taxon-name></italic> <abbrev xmlns:xlink="http://www.w3.org/1999/xlink" content-type="institution" xlink:title="Museo de Biodiversidad del Perú, Cusco" id="ABBRID0EWQAE" xlink:type="simple">MUBI</abbrev> 14654 (<ext-link xmlns:xlink="http://www.w3.org/1999/xlink" ext-link-type="gen" xlink:href="MF419259" xlink:type="simple">MF419259</ext-link>)</td><td rowspan="1" colspan="1">0.20</td><td rowspan="1" colspan="1">
                <bold>0.04</bold>
              </td><td rowspan="1" colspan="1">
                <bold>0.06</bold>
              </td><td rowspan="1" colspan="1">
                <bold>0.06</bold>
              </td><td rowspan="1" colspan="1">0.00</td><td rowspan="1" colspan="1"/><td rowspan="1" colspan="1"/><td rowspan="1" colspan="1"/><td rowspan="1" colspan="1"/><td rowspan="1" colspan="1"/><td rowspan="1" colspan="1"/><td rowspan="1" colspan="1"/><td rowspan="1" colspan="1"/><td rowspan="1" colspan="1"/><td rowspan="1" colspan="1"/><td rowspan="1" colspan="1"/><td rowspan="1" colspan="1"/></tr><tr><td rowspan="1" colspan="1">
                <italic><tp:taxon-name><tp:taxon-name-part taxon-name-part-type="genus" reg="Bryophryne">Br.</tp:taxon-name-part> <tp:taxon-name-part taxon-name-part-type="species" reg="phuyuhampatu">phuyuhampatu</tp:taxon-name-part></tp:taxon-name></italic> <named-content xmlns:xlink="http://www.w3.org/1999/xlink" content-type="dwc:institutional_code" xlink:type="simple">CORBIDI</named-content> 18225 (<ext-link xmlns:xlink="http://www.w3.org/1999/xlink" ext-link-type="gen" xlink:href="MF419255" xlink:type="simple">MF419255</ext-link>)</td><td rowspan="1" colspan="1">0.20</td><td rowspan="1" colspan="1">
                <bold>0.04</bold>
              </td><td rowspan="1" colspan="1">
                <bold>0.07</bold>
              </td><td rowspan="1" colspan="1">
                <bold>0.06</bold>
              </td><td rowspan="1" colspan="1">0.00</td><td rowspan="1" colspan="1">0.00</td><td rowspan="1" colspan="1"/><td rowspan="1" colspan="1"/><td rowspan="1" colspan="1"/><td rowspan="1" colspan="1"/><td rowspan="1" colspan="1"/><td rowspan="1" colspan="1"/><td rowspan="1" colspan="1"/><td rowspan="1" colspan="1"/><td rowspan="1" colspan="1"/><td rowspan="1" colspan="1"/><td rowspan="1" colspan="1"/></tr><tr><td rowspan="1" colspan="1">
                <italic><tp:taxon-name><tp:taxon-name-part taxon-name-part-type="genus" reg="Bryophryne">Br.</tp:taxon-name-part> <tp:taxon-name-part taxon-name-part-type="species" reg="phuyuhampatu">phuyuhampatu</tp:taxon-name-part></tp:taxon-name></italic> <named-content xmlns:xlink="http://www.w3.org/1999/xlink" content-type="dwc:institutional_code" xlink:type="simple">CORBIDI</named-content> 18226 (<ext-link xmlns:xlink="http://www.w3.org/1999/xlink" ext-link-type="gen" xlink:href="MF419256" xlink:type="simple">MF419256</ext-link>)</td><td rowspan="1" colspan="1">0.20</td><td rowspan="1" colspan="1">
                <bold>0.04</bold>
              </td><td rowspan="1" colspan="1">
                <bold>0.06</bold>
              </td><td rowspan="1" colspan="1">
                <bold>0.06</bold>
              </td><td rowspan="1" colspan="1">0.00</td><td rowspan="1" colspan="1">0.00</td><td rowspan="1" colspan="1">0.00</td><td rowspan="1" colspan="1"/><td rowspan="1" colspan="1"/><td rowspan="1" colspan="1"/><td rowspan="1" colspan="1"/><td rowspan="1" colspan="1"/><td rowspan="1" colspan="1"/><td rowspan="1" colspan="1"/><td rowspan="1" colspan="1"/><td rowspan="1" colspan="1"/><td rowspan="1" colspan="1"/></tr><tr><td rowspan="1" colspan="1">
                <italic><tp:taxon-name><tp:taxon-name-part taxon-name-part-type="genus" reg="Bryophryne">Br.</tp:taxon-name-part> <tp:taxon-name-part taxon-name-part-type="species" reg="phuyuhampatu">phuyuhampatu</tp:taxon-name-part></tp:taxon-name></italic> <named-content xmlns:xlink="http://www.w3.org/1999/xlink" content-type="dwc:institutional_code" xlink:type="simple">CORBIDI</named-content> 18227 (<ext-link xmlns:xlink="http://www.w3.org/1999/xlink" ext-link-type="gen" xlink:href="MF419257" xlink:type="simple">MF419257</ext-link>)</td><td rowspan="1" colspan="1">0.20</td><td rowspan="1" colspan="1">
                <bold>0.04</bold>
              </td><td rowspan="1" colspan="1">
                <bold>0.06</bold>
              </td><td rowspan="1" colspan="1">
                <bold>0.06</bold>
              </td><td rowspan="1" colspan="1">0.00</td><td rowspan="1" colspan="1">0.00</td><td rowspan="1" colspan="1">0.00</td><td rowspan="1" colspan="1">0.00</td><td rowspan="1" colspan="1"/><td rowspan="1" colspan="1"/><td rowspan="1" colspan="1"/><td rowspan="1" colspan="1"/><td rowspan="1" colspan="1"/><td rowspan="1" colspan="1"/><td rowspan="1" colspan="1"/><td rowspan="1" colspan="1"/><td rowspan="1" colspan="1"/></tr><tr><td rowspan="1" colspan="1">
                <italic><tp:taxon-name><tp:taxon-name-part taxon-name-part-type="genus" reg="Bryophryne">Br.</tp:taxon-name-part> <tp:taxon-name-part taxon-name-part-type="species" reg="phuyuhampatu">phuyuhampatu</tp:taxon-name-part></tp:taxon-name></italic> <named-content xmlns:xlink="http://www.w3.org/1999/xlink" content-type="dwc:institutional_code" xlink:type="simple">CORBIDI</named-content> 18228 (<ext-link xmlns:xlink="http://www.w3.org/1999/xlink" ext-link-type="gen" xlink:href="MF419258" xlink:type="simple">MF419258</ext-link>)</td><td rowspan="1" colspan="1">0.20</td><td rowspan="1" colspan="1">
                <bold>0.04</bold>
              </td><td rowspan="1" colspan="1">
                <bold>0.06</bold>
              </td><td rowspan="1" colspan="1">
                <bold>0.06</bold>
              </td><td rowspan="1" colspan="1">0.00</td><td rowspan="1" colspan="1">0.00</td><td rowspan="1" colspan="1">0.00</td><td rowspan="1" colspan="1">0.00</td><td rowspan="1" colspan="1">0.00</td><td rowspan="1" colspan="1"/><td rowspan="1" colspan="1"/><td rowspan="1" colspan="1"/><td rowspan="1" colspan="1"/><td rowspan="1" colspan="1"/><td rowspan="1" colspan="1"/><td rowspan="1" colspan="1"/><td rowspan="1" colspan="1"/></tr><tr><td rowspan="1" colspan="1">
                <italic><tp:taxon-name><tp:taxon-name-part taxon-name-part-type="genus" reg="Bryophryne">Br.</tp:taxon-name-part> <tp:taxon-name-part taxon-name-part-type="species" reg="phuyuhampatu">phuyuhampatu</tp:taxon-name-part></tp:taxon-name></italic> <abbrev xmlns:xlink="http://www.w3.org/1999/xlink" content-type="institution" xlink:title="Museo de Biodiversidad del Perú, Cusco" id="ABBRID0EL4AE" xlink:type="simple">MUBI</abbrev> 14655 (<ext-link xmlns:xlink="http://www.w3.org/1999/xlink" ext-link-type="gen" xlink:href="MF419260" xlink:type="simple">MF419260</ext-link>)</td><td rowspan="1" colspan="1">0.21</td><td rowspan="1" colspan="1">
                <bold>0.04</bold>
              </td><td rowspan="1" colspan="1">
                <bold>0.06</bold>
              </td><td rowspan="1" colspan="1">
                <bold>0.06</bold>
              </td><td rowspan="1" colspan="1">0.00</td><td rowspan="1" colspan="1">0.00</td><td rowspan="1" colspan="1">0.00</td><td rowspan="1" colspan="1">0.00</td><td rowspan="1" colspan="1">0.00</td><td rowspan="1" colspan="1">0.00</td><td rowspan="1" colspan="1"/><td rowspan="1" colspan="1"/><td rowspan="1" colspan="1"/><td rowspan="1" colspan="1"/><td rowspan="1" colspan="1"/><td rowspan="1" colspan="1"/><td rowspan="1" colspan="1"/></tr><tr><td rowspan="1" colspan="1">
                <italic><tp:taxon-name><tp:taxon-name-part taxon-name-part-type="genus" reg="Holoaden">Holoaden</tp:taxon-name-part> <tp:taxon-name-part taxon-name-part-type="species" reg="luederwaldti">luederwaldti</tp:taxon-name-part></tp:taxon-name></italic> (<ext-link xmlns:xlink="http://www.w3.org/1999/xlink" ext-link-type="gen" xlink:href="EU186710" xlink:type="simple">EU186710</ext-link>)</td><td rowspan="1" colspan="1">0.27</td><td rowspan="1" colspan="1">0.18</td><td rowspan="1" colspan="1">0.23</td><td rowspan="1" colspan="1">0.21</td><td rowspan="1" colspan="1">0.17</td><td rowspan="1" colspan="1">0.17</td><td rowspan="1" colspan="1">0.17</td><td rowspan="1" colspan="1">0.19</td><td rowspan="1" colspan="1">0.19</td><td rowspan="1" colspan="1">0.19</td><td rowspan="1" colspan="1">0.20</td><td rowspan="1" colspan="1"/><td rowspan="1" colspan="1"/><td rowspan="1" colspan="1"/><td rowspan="1" colspan="1"/><td rowspan="1" colspan="1"/><td rowspan="1" colspan="1"/></tr><tr><td rowspan="1" colspan="1">
                <italic><tp:taxon-name><tp:taxon-name-part taxon-name-part-type="genus" reg="Noblella">Noblella</tp:taxon-name-part> <tp:taxon-name-part taxon-name-part-type="species" reg="lochites">lochites</tp:taxon-name-part></tp:taxon-name></italic> (<ext-link xmlns:xlink="http://www.w3.org/1999/xlink" ext-link-type="gen" xlink:href="EU186699" xlink:type="simple">EU186699</ext-link>)</td><td rowspan="1" colspan="1">0.25</td><td rowspan="1" colspan="1">0.20</td><td rowspan="1" colspan="1">0.26</td><td rowspan="1" colspan="1">0.24</td><td rowspan="1" colspan="1">0.20</td><td rowspan="1" colspan="1">0.19</td><td rowspan="1" colspan="1">0.20</td><td rowspan="1" colspan="1">0.18</td><td rowspan="1" colspan="1">0.19</td><td rowspan="1" colspan="1">0.18</td><td rowspan="1" colspan="1">0.19</td><td rowspan="1" colspan="1">0.23</td><td rowspan="1" colspan="1"/><td rowspan="1" colspan="1"/><td rowspan="1" colspan="1"/><td rowspan="1" colspan="1"/><td rowspan="1" colspan="1"/></tr><tr><td rowspan="1" colspan="1">
                <italic><tp:taxon-name><tp:taxon-name-part taxon-name-part-type="genus" reg="Psychrophrynella">Psychrophrynella</tp:taxon-name-part> <tp:taxon-name-part taxon-name-part-type="species" reg="chirihampatu">chirihampatu</tp:taxon-name-part></tp:taxon-name></italic> (<ext-link xmlns:xlink="http://www.w3.org/1999/xlink" ext-link-type="gen" xlink:href="KU884559" xlink:type="simple">KU884559</ext-link>)</td><td rowspan="1" colspan="1">0.21</td><td rowspan="1" colspan="1">0.19</td><td rowspan="1" colspan="1">0.19</td><td rowspan="1" colspan="1">0.19</td><td rowspan="1" colspan="1">0.17</td><td rowspan="1" colspan="1">0.17</td><td rowspan="1" colspan="1">0.18</td><td rowspan="1" colspan="1">0.18</td><td rowspan="1" colspan="1">0.18</td><td rowspan="1" colspan="1">0.18</td><td rowspan="1" colspan="1">0.17</td><td rowspan="1" colspan="1">0.17</td><td rowspan="1" colspan="1">0.21</td><td rowspan="1" colspan="1"/><td rowspan="1" colspan="1"/><td rowspan="1" colspan="1"/><td rowspan="1" colspan="1"/></tr><tr><td rowspan="1" colspan="1">
                <italic><tp:taxon-name><tp:taxon-name-part taxon-name-part-type="genus" reg="Psychrophrynella">P.</tp:taxon-name-part> <tp:taxon-name-part taxon-name-part-type="species" reg="guillei">guillei</tp:taxon-name-part></tp:taxon-name></italic> (<ext-link xmlns:xlink="http://www.w3.org/1999/xlink" ext-link-type="gen" xlink:href="AY843720" xlink:type="simple">AY843720</ext-link>)</td><td rowspan="1" colspan="1">0.24</td><td rowspan="1" colspan="1">0.14</td><td rowspan="1" colspan="1">0.12</td><td rowspan="1" colspan="1">0.22</td><td rowspan="1" colspan="1">0.13</td><td rowspan="1" colspan="1">0.12</td><td rowspan="1" colspan="1">0.14</td><td rowspan="1" colspan="1">0.13</td><td rowspan="1" colspan="1">0.13</td><td rowspan="1" colspan="1">0.13</td><td rowspan="1" colspan="1">0.13</td><td rowspan="1" colspan="1">0.23</td><td rowspan="1" colspan="1">0.27</td><td rowspan="1" colspan="1">0.15</td><td rowspan="1" colspan="1"/><td rowspan="1" colspan="1"/><td rowspan="1" colspan="1"/></tr><tr><td rowspan="1" colspan="1">
                <italic><tp:taxon-name><tp:taxon-name-part taxon-name-part-type="genus" reg="Psychrophrynella">P.</tp:taxon-name-part> <tp:taxon-name-part taxon-name-part-type="species" reg="usurpator">usurpator</tp:taxon-name-part></tp:taxon-name></italic> (<ext-link xmlns:xlink="http://www.w3.org/1999/xlink" ext-link-type="gen" xlink:href="EF493714" xlink:type="simple">EF493714</ext-link>)</td><td rowspan="1" colspan="1">0.29</td><td rowspan="1" colspan="1">0.20</td><td rowspan="1" colspan="1">0.24</td><td rowspan="1" colspan="1">0.24</td><td rowspan="1" colspan="1">0.20</td><td rowspan="1" colspan="1">0.19</td><td rowspan="1" colspan="1">0.20</td><td rowspan="1" colspan="1">0.20</td><td rowspan="1" colspan="1">0.20</td><td rowspan="1" colspan="1">0.20</td><td rowspan="1" colspan="1">0.20</td><td rowspan="1" colspan="1">0.22</td><td rowspan="1" colspan="1">0.27</td><td rowspan="1" colspan="1">0.05</td><td rowspan="1" colspan="1">0.21</td><td rowspan="1" colspan="1"/><td rowspan="1" colspan="1"/></tr><tr><td rowspan="1" colspan="1">
                <italic><tp:taxon-name><tp:taxon-name-part taxon-name-part-type="genus" reg="Psychrophrynella">P.</tp:taxon-name-part> <tp:taxon-name-part taxon-name-part-type="species" reg="wettsteini">wettsteini</tp:taxon-name-part></tp:taxon-name></italic> (<ext-link xmlns:xlink="http://www.w3.org/1999/xlink" ext-link-type="gen" xlink:href="EU186696" xlink:type="simple">EU186696</ext-link>)</td><td rowspan="1" colspan="1">0.26</td><td rowspan="1" colspan="1">0.17</td><td rowspan="1" colspan="1">0.20</td><td rowspan="1" colspan="1">0.21</td><td rowspan="1" colspan="1">0.16</td><td rowspan="1" colspan="1">0.15</td><td rowspan="1" colspan="1">0.15</td><td rowspan="1" colspan="1">0.15</td><td rowspan="1" colspan="1">0.15</td><td rowspan="1" colspan="1">0.15</td><td rowspan="1" colspan="1">0.15</td><td rowspan="1" colspan="1">0.21</td><td rowspan="1" colspan="1">0.24</td><td rowspan="1" colspan="1">0.17</td><td rowspan="1" colspan="1">0.13</td><td rowspan="1" colspan="1">0.21</td><td rowspan="1" colspan="1"/></tr></tbody></table></table-wrap></tp:treatment-sec><ref-list><ref id="B11"><mixed-citation xmlns:xlink="http://www.w3.org/1999/xlink" xlink:type="simple">
          <person-group><name name-style="western"><surname>Duellman</surname><given-names>WE</given-names></name><name name-style="western"><surname>Lehr</surname><given-names>E</given-names></name></person-group> (<year>2009</year>) <source>Terrestrial-breeding frogs (<tp:taxon-name><tp:taxon-name-part taxon-name-part-type="family">Strabomantidae</tp:taxon-name-part></tp:taxon-name>) in Peru.</source> <publisher-name>Natur und Tier Verlag</publisher-name>, <publisher-loc>Münster</publisher-loc>, <size units="page">382 pp</size>.</mixed-citation></ref><ref id="B14"><mixed-citation xmlns:xlink="http://www.w3.org/1999/xlink" xlink:type="simple">
          <person-group><name name-style="western"><surname>Hedges</surname><given-names>SB</given-names></name><name name-style="western"><surname>Duellman</surname><given-names>WE</given-names></name><name name-style="western"><surname>Heinicke</surname><given-names>MP</given-names></name></person-group> (<year>2008</year>) <article-title>New World direct-developing frogs (<tp:taxon-name><tp:taxon-name-part taxon-name-part-type="order">Anura</tp:taxon-name-part></tp:taxon-name>: <tp:taxon-name><tp:taxon-name-part taxon-name-part-type="clade">Terrarana</tp:taxon-name-part></tp:taxon-name>): molecular phylogeny, classification, biogeography, and conservation.</article-title> <source>Zootaxa</source> <volume>1737</volume>: <fpage>1</fpage>–<lpage>182</lpage>.</mixed-citation></ref><ref id="B23"><mixed-citation xmlns:xlink="http://www.w3.org/1999/xlink" xlink:type="simple">
          <person-group><name name-style="western"><surname>Padial</surname><given-names>JM</given-names></name><name name-style="western"><surname>Grant</surname><given-names>T</given-names></name><name name-style="western"><surname>Frost</surname><given-names>DR</given-names></name></person-group> (<year>2014</year>) <article-title>Molecular systematics of terraranas (<tp:taxon-name><tp:taxon-name-part taxon-name-part-type="order">Anura</tp:taxon-name-part></tp:taxon-name>: <tp:taxon-name><tp:taxon-name-part taxon-name-part-type="superfamily">Brachycephaloidea</tp:taxon-name-part></tp:taxon-name>) with an assessment of the effects of alignment and optimality criteria.</article-title> <source>Zootaxa</source> <volume>3825</volume>: <fpage>1</fpage>–<lpage>132</lpage>. <ext-link xlink:type="simple" ext-link-type="doi" xlink:href="10.11646/zootaxa.3825.1.1">https://doi.org/10.11646/zootaxa.3825.1.1</ext-link></mixed-citation></ref><ref id="B9"><mixed-citation xmlns:xlink="http://www.w3.org/1999/xlink" xlink:type="simple">
          <person-group><name name-style="western"><surname>Chaparro</surname><given-names>JC</given-names></name><name name-style="western"><surname>Padial</surname><given-names>JM</given-names></name><name name-style="western"><surname>Gutiérrez</surname><given-names>RC</given-names></name><name name-style="western"><surname>De la Riva</surname><given-names>I</given-names></name></person-group> (<year>2015</year>) <article-title>A new species of Andean frog of the genus <italic><tp:taxon-name><tp:taxon-name-part taxon-name-part-type="genus">Bryophryne</tp:taxon-name-part></tp:taxon-name></italic> from southern Peru (<tp:taxon-name><tp:taxon-name-part taxon-name-part-type="order">Anura</tp:taxon-name-part></tp:taxon-name>: <tp:taxon-name><tp:taxon-name-part taxon-name-part-type="family">Craugastoridae</tp:taxon-name-part></tp:taxon-name>) and its phylogenetic position, with notes on the diversity of the genus.</article-title> <source>Zootaxa</source> <volume>3994</volume>: <fpage>94</fpage>–<lpage>108</lpage>. <ext-link xlink:type="simple" ext-link-type="doi" xlink:href="10.11646/zootaxa.3994.1.4">https://doi.org/10.11646/zootaxa.3994.1.4</ext-link></mixed-citation></ref><ref id="B15"><mixed-citation xmlns:xlink="http://www.w3.org/1999/xlink" xlink:type="simple">
          <person-group><name name-style="western"><surname>Heinicke</surname><given-names>MP</given-names></name><name name-style="western"><surname>Duellman</surname><given-names>WE</given-names></name><name name-style="western"><surname>Hedges</surname><given-names>SB</given-names></name></person-group> (<year>2007</year>) <article-title>Major Caribbean and Central American frog faunas originated by ancient oceanic dispersal.</article-title> <source>Proceedings of the National Academy of Sciences of the United States of America</source> <volume>104</volume>: <fpage>10092</fpage>–<lpage>10097</lpage>. <ext-link xlink:type="simple" ext-link-type="doi" xlink:href="10.1073/pnas.0611051104">https://doi.org/10.1073/pnas.0611051104</ext-link></mixed-citation></ref><ref id="B5"><mixed-citation xmlns:xlink="http://www.w3.org/1999/xlink" xlink:type="simple">
          <person-group><name name-style="western"><surname>Catenazzi</surname><given-names>A</given-names></name><name name-style="western"><surname>Ttito</surname><given-names>A</given-names></name></person-group> (<year>2016</year>) <article-title>A new species of <italic><tp:taxon-name><tp:taxon-name-part taxon-name-part-type="genus">Psychrophrynella</tp:taxon-name-part></tp:taxon-name></italic> (<tp:taxon-name><tp:taxon-name-part taxon-name-part-type="class">Amphibia</tp:taxon-name-part></tp:taxon-name>, <tp:taxon-name><tp:taxon-name-part taxon-name-part-type="order">Anura</tp:taxon-name-part></tp:taxon-name>, <tp:taxon-name><tp:taxon-name-part taxon-name-part-type="family">Craugastoridae</tp:taxon-name-part></tp:taxon-name>) from the humid montane forests of Cusco, eastern slopes of the Peruvian Andes</article-title>. <source>Peerj</source> <volume>4</volume>: e1807.</mixed-citation></ref></ref-list></tp:taxon-treatment>
